# Supplementary material for: ﻿Petrocosmea miechangensis (Gesneriaceae), a new species from Yunnan, China
Source: PhytoKeys. 2025 Oct 14;265:13–23. doi: 10.3897/phytokeys.265.164730 (PMC12541462; doi:10.3897/phytokeys.265.164730)
Supplement: XML Treatment for Petrocosmea miechangensis [file phytokeys.265.164730-treatment1.xml]

<!DOCTYPE tp:taxon-treatment
  PUBLIC "-//TaxonX//DTD Taxonomic Treatment Publishing DTD v0 20100105//EN" "tax-treatment-NSO.dtd">
<tp:taxon-treatment xmlns:tp="http://www.plazi.org/taxpub"><tp:treatment-meta><kwd-group><label>Taxon classification</label><kwd>
              <named-content content-type="kingdom">Plantae</named-content>
            </kwd><kwd>
              <named-content content-type="order">Lamiales</named-content>
            </kwd><kwd>
              <named-content content-type="family">Gesneriaceae</named-content>
            </kwd></kwd-group><mixed-citation publication-type="journal"><person-group><name><surname>Tang</surname><given-names>Sheng-Hu</given-names></name><name><surname>Li</surname><given-names>Cong-Rui</given-names></name></person-group><article-title>﻿<italic><tp:taxon-name><tp:taxon-name-part taxon-name-part-type="genus" reg="Petrocosmea">Petrocosmea</tp:taxon-name-part> <tp:taxon-name-part taxon-name-part-type="species" reg="miechangensis">miechangensis</tp:taxon-name-part></tp:taxon-name></italic> (<tp:taxon-name><tp:taxon-name-part taxon-name-part-type="family">Gesneriaceae</tp:taxon-name-part></tp:taxon-name>), a new species from Yunnan, China</article-title><source>PhytoKeys</source><day>14</day><month>10</month><year>2025</year><volume>265</volume><fpage>13</fpage><lpage>23</lpage><pub-id pub-id-type="doi">10.3897/phytokeys.265.164730</pub-id></mixed-citation></tp:treatment-meta><tp:nomenclature><label>﻿</label><tp:taxon-name><object-id xmlns:xlink="http://www.w3.org/1999/xlink" content-type="arpha" xlink:type="simple">AFBB9223-E6D3-5F9D-9A3C-9614BD14B47C</object-id>
            <tp:taxon-name-part taxon-name-part-type="genus" reg="Petrocosmea">Petrocosmea</tp:taxon-name-part>
            <tp:taxon-name-part taxon-name-part-type="species" reg="miechangensis">miechangensis</tp:taxon-name-part>
            <object-id xmlns:xlink="http://www.w3.org/1999/xlink" content-type="ipni" xlink:type="simple">urn:lsid:ipni.org:names:77370513-1</object-id>
          </tp:taxon-name><tp:taxon-authority>Sheng H.Tang &amp; Cong R.Li</tp:taxon-authority><tp:taxon-status xmlns:xlink="http://www.w3.org/1999/xlink" xlink:type="simple">sp. nov.</tp:taxon-status><xref ref-type="fig" rid="F1">Figs 1</xref><xref ref-type="fig" rid="F2">, 2</xref></tp:nomenclature><tp:treatment-sec sec-type="diagnosis" id="SECID0EFMAC"><title>Diagnosis.</title><p>The new species displays the following characteristics: the corolla tube is shorter than the limb, and the adaxial corolla lip is significantly shorter than the abaxial corolla lip. Consequently, it should be classified within sect. <tp:taxon-name><tp:taxon-name-part taxon-name-part-type="genus" reg="Petrocosmea"/><tp:taxon-name-part taxon-name-part-type="section" reg="Minor">Minor</tp:taxon-name-part></tp:taxon-name> Z.J.Qiu within the genus <italic><tp:taxon-name><tp:taxon-name-part taxon-name-part-type="genus" reg="Petrocosmea">Petrocosmea</tp:taxon-name-part></tp:taxon-name></italic>. Species in sect. <tp:taxon-name><tp:taxon-name-part taxon-name-part-type="genus" reg="Petrocosmea"/><tp:taxon-name-part taxon-name-part-type="section" reg="Minor">Minor</tp:taxon-name-part></tp:taxon-name> Z.J.Qiu typically exhibit <tp:taxon-name><tp:taxon-name-part taxon-name-part-type="genus" reg="Petrocosmea"/><tp:taxon-name-part taxon-name-part-type="species" reg="minor">minor</tp:taxon-name-part></tp:taxon-name> variations in their flowers, fruits and seeds, but they display significant differences in their leaves and hairs. <italic><tp:taxon-name><tp:taxon-name-part taxon-name-part-type="genus" reg="Petrocosmea">P.</tp:taxon-name-part> <tp:taxon-name-part taxon-name-part-type="species" reg="miechangensis">miechangensis</tp:taxon-name-part></tp:taxon-name></italic> and <italic><tp:taxon-name><tp:taxon-name-part taxon-name-part-type="genus" reg="Petrocosmea">P.</tp:taxon-name-part> <tp:taxon-name-part taxon-name-part-type="species" reg="sericea">sericea</tp:taxon-name-part></tp:taxon-name></italic> are found in Wenshan City, Yunnan Province, China and they both possess similar leaf blade hairs (the silvery-white, glossy, silk-like hairs are unique to the genus <italic><tp:taxon-name><tp:taxon-name-part taxon-name-part-type="genus" reg="Petrocosmea">Petrocosmea</tp:taxon-name-part></tp:taxon-name></italic>). So <italic><tp:taxon-name><tp:taxon-name-part taxon-name-part-type="genus" reg="Petrocosmea">P.</tp:taxon-name-part> <tp:taxon-name-part taxon-name-part-type="species" reg="miechangensis">miechangensis</tp:taxon-name-part></tp:taxon-name></italic> is most similar to <italic><tp:taxon-name><tp:taxon-name-part taxon-name-part-type="genus" reg="Petrocosmea">P.</tp:taxon-name-part> <tp:taxon-name-part taxon-name-part-type="species" reg="sericea">sericea</tp:taxon-name-part></tp:taxon-name></italic> (Fig. <xref ref-type="fig" rid="F3">3</xref>). However, it diverges in several critical respects: it flowers from April to May, not in October, and the stamens and pistil form a triangular interspace (vs. a crescent-shaped one). Additionally, it features very densely appressed pilose (1.3–1.5 mm long) leaf blades on the underside (vs. densely appressed pubescent, 0.7–1 mm long), spreading pilose and glandular puberulent calyx lobes (vs. densely appressed pubescent), spreading pilose and glandular puberulent pedicels (vs. densely appressed sericeous pubescent), and filaments that are glandular puberulent and densely glandular pubescent (vs. densely puberulent), with a bend of roughly 90 degrees (vs. roughly 30 degrees).</p><fig id="F1" position="float" orientation="portrait"><object-id xmlns:xlink="http://www.w3.org/1999/xlink" content-type="doi" xlink:type="simple">10.3897/phytokeys.265.164730.figure1</object-id><object-id xmlns:xlink="http://www.w3.org/1999/xlink" content-type="arpha" xlink:type="simple">D2C0128B-DC15-5E1B-8AFA-AD73A892DA69</object-id><label>Figure 1.</label><caption><p><italic><tp:taxon-name><tp:taxon-name-part taxon-name-part-type="genus" reg="Petrocosmea">Petrocosmea</tp:taxon-name-part> <tp:taxon-name-part taxon-name-part-type="species" reg="miechangensis">miechangensis</tp:taxon-name-part></tp:taxon-name></italic> sp. nov. A. Habitat; B. Flowering plant; C, E. Abaxial surface of leaf blade; D. Adaxial surface of leaf blade; F. Flower in front view; G. Flower in side view and a calyx lobe (inset); H. Flower in top view; I, J. Opened corollas; K. Mature stamens; L. Pistil, stigma (inset, top) and a part of style (inset, down); M. Capsule and seeds (inset). (A was captured on camera by Hui-Kui Wang, while the others were photographed by Sheng-Hu Tang).</p></caption><graphic xmlns:xlink="http://www.w3.org/1999/xlink" xlink:href="phytokeys-265-013_article-164730__-g001.jpg" position="float" orientation="portrait" xlink:type="simple" id="oo_1437850.jpg"><uri content-type="original_file" xlink:type="simple">https://binary.pensoft.net/fig/1437850</uri></graphic></fig><fig id="F2" position="float" orientation="portrait"><object-id xmlns:xlink="http://www.w3.org/1999/xlink" content-type="doi" xlink:type="simple">10.3897/phytokeys.265.164730.figure2</object-id><object-id xmlns:xlink="http://www.w3.org/1999/xlink" content-type="arpha" xlink:type="simple">B902ABB9-100A-5021-B3D5-16428D4A46BB</object-id><label>Figure 2.</label><caption><p>Holotype of <italic><tp:taxon-name><tp:taxon-name-part taxon-name-part-type="genus" reg="Petrocosmea">Petrocosmea</tp:taxon-name-part> <tp:taxon-name-part taxon-name-part-type="species" reg="miechangensis">miechangensis</tp:taxon-name-part></tp:taxon-name></italic> sp. nov. stored in CSH (<italic>Sheng H.Tang &amp; Da-Zhu Tang 202505002</italic>, CSH0220071).</p></caption><graphic xmlns:xlink="http://www.w3.org/1999/xlink" xlink:href="phytokeys-265-013_article-164730__-g002.jpg" position="float" orientation="portrait" xlink:type="simple" id="oo_1437851.jpg"><uri content-type="original_file" xlink:type="simple">https://binary.pensoft.net/fig/1437851</uri></graphic></fig><fig id="F3" position="float" orientation="portrait"><object-id xmlns:xlink="http://www.w3.org/1999/xlink" content-type="doi" xlink:type="simple">10.3897/phytokeys.265.164730.figure3</object-id><object-id xmlns:xlink="http://www.w3.org/1999/xlink" content-type="arpha" xlink:type="simple">C3005437-D073-5E13-825F-2C10AAA98D82</object-id><label>Figure 3.</label><caption><p>Isotype of <italic><tp:taxon-name><tp:taxon-name-part taxon-name-part-type="genus" reg="Petrocosmea">Petrocosmea</tp:taxon-name-part> <tp:taxon-name-part taxon-name-part-type="species" reg="sericea">sericea</tp:taxon-name-part></tp:taxon-name></italic> stored in PE (<italic>C.W.Wang 82482</italic>, 00030842).</p></caption><graphic xmlns:xlink="http://www.w3.org/1999/xlink" xlink:href="phytokeys-265-013_article-164730__-g003.jpg" position="float" orientation="portrait" xlink:type="simple" id="oo_1437852.jpg"><uri content-type="original_file" xlink:type="simple">https://binary.pensoft.net/fig/1437852</uri></graphic></fig></tp:treatment-sec><tp:treatment-sec sec-type="material" id="SECID0ERBAE"><title>Type.</title><p>China • Yunnan Province: Maguan County, Miechang Town, <named-content xmlns:xlink="http://www.w3.org/1999/xlink" content-type="dwc:verbatimCoordinates" xlink:type="simple"><named-content content-type="geo-json" specific-use="{&#34;type&#34;:&#34;Point&#34;,&#34;coordinates&#34;:[104.050000,22.850000]}" id="NCID0E1BAE" xlink:type="simple">22°51'N, 104°03'E</named-content></named-content>, ca. 1,400 m, 19 May 2025, <italic>Sheng H.Tang &amp; Da-Zhu Tang 202505002</italic> (holotype: CSH! [accession number CSH0220071]; isotype: the Guizhou Botanical Garden!).</p></tp:treatment-sec><tp:treatment-sec sec-type="description" id="SECID0EBCAE"><title>Description.</title><p>Perennial herbs. Rhizome short, 5–8 mm long, 4–5 mm in diameter. Leaves all in basal rosette, 15–60; inner leaves with petioles 0.5–7.5 mm long or absent, outer leaves with petioles 7.5–62 mm long, 0.8–1.3 mm in diameter, densely descending appressed pubescent and sparsely spreading villous; leaf blade papery when dry, ovate or elliptic, 8.2–20 × 4.3–12.5 mm, adaxially densely appressed pubescent, abaxially very densely appressed sericeous pilose (1.3–1.5 mm long), base cuneate or broadly cuneate, margin entire and sparsely spreading villous, sometimes shallowly crenate, apex acute or acuminate; lateral veins 2–3 on either side of midrib, adaxially and abaxially inconspicuous. Cymes 1–8, one flower per cyme; peduncle 14–24 mm long, 0.9–1.2 mm in diameter, spreading pilose and glandular puberulent; bracts 2 or 3, lanceolate, nearly equal, 1.6–2.9 × 0.3–0.5 mm, sparsely pubescent outside, glabrous inside; pedicels 8–16 mm long, spreading pilose and glandular puberulent. Calyx zygomorphic, spreading pilose and glandular puberulent outside, glabrous inside; adaxial calyx lip 3-parted nearly to base, abaxial calyx lip 2-parted to base, all segments nearly equal, lanceolate, 3.7–4.7 × 0.8–1 mm, margin entire, apex acuminate. Corolla blue-purple, 14.5–17 mm long, puberulent outside, glabrous inside; tube 3.8–4.7 mm long, 4.4–6 mm in diameter at mouth, 3–3.8 mm in diameter at base, broadly tubular, two dark blue-purple stripes inside tube beneath anthers; throat blue-purple, without stripes or with two inconspicuous stripes; limb distinctly 2-lipped, adaxial corolla lip 3.4–4.5 mm long, narrowly triangle, bent and keeled, apex emarginate, margin recurved, abaxial corolla lip 9.8–13.1 × 13.8–18.4 mm, broadly obovate, 3-parted to near middle, segments subequal, ovate, 4–6.7 × 5–7.5 mm. Stamens 2, connivent, adnate to corolla tube near base, included; filaments 2.6–3 mm long, with a bend of roughly 90 degrees, glandular puberulent, and adaxially densely glandular pubescent near middle; anthers coherent, ovate, 1.7–1.9 × 1.2–1.4 mm, basifixed, sparsely glandular puberulent on dorsal side; thecae two, parallel, not confluent, poricidal near apex. Staminodes three, included, adnate to corolla tube near base, 0.9–1.4 mm long, glabrous. Disc absent. Pistil 9–10.8 mm long; ovary densely appressed pubescent, narrowly ovoid or oblong, 1.1–2.2 mm long, 0.8–1.1 mm in diameter; style 7.9–8.6 mm long, sparsely glandular puberulent, and appressed pubescent near base; stigma nearly globose, ca. 0.3 mm in diameter, apex rounded. Capsule straight in relation to pedicel, 5–8 mm long, ca. 1.5 mm in diameter, oblong, glabrous, dehiscing loculicidally to base; valves 2, straight, not twisted. Seeds 0.4–0.6 mm long, ellipsoid, unappendaged.</p></tp:treatment-sec><tp:treatment-sec sec-type="phenology" id="SECID0EGCAE"><title>Phenology.</title><p>Flowering occurs from April to May, fruiting in the wild is unknown. Only capsules of the previous year were observed.</p></tp:treatment-sec><tp:treatment-sec sec-type="etymology" id="SECID0ELCAE"><title>Etymology.</title><p>The new taxon was named after its locality, Miechang Town, Maguan County, China.</p></tp:treatment-sec><tp:treatment-sec sec-type="Vernacular name" id="SECID0EQCAE"><title>Vernacular name.</title><p>The Chinese name is “Miè Chăng Shí Hú Dié” (篾厂石蝴蝶).</p></tp:treatment-sec><tp:treatment-sec sec-type="distribution" id="SECID0EVCAE"><title>Distribution and habitat.</title><p>Two populations have been discovered in Miechang Town, Maguan County, China (Fig. <xref ref-type="fig" rid="F4">4</xref>). The plants thrive on moist, shady cliffs and limestone surfaces. The primary companion species are <italic><tp:taxon-name><tp:taxon-name-part taxon-name-part-type="genus" reg="Thalictrum">Thalictrum</tp:taxon-name-part> <tp:taxon-name-part taxon-name-part-type="species" reg="ichangense">ichangense</tp:taxon-name-part></tp:taxon-name></italic> Lecoy. ex Oliv. (<tp:taxon-name><tp:taxon-name-part taxon-name-part-type="family">Ranunculaceae</tp:taxon-name-part></tp:taxon-name>), <italic><tp:taxon-name><tp:taxon-name-part taxon-name-part-type="genus" reg="Oreocharis">Oreocharis</tp:taxon-name-part> <tp:taxon-name-part taxon-name-part-type="species" reg="hekouensis">hekouensis</tp:taxon-name-part></tp:taxon-name></italic> (Y.M. Shui &amp; W.H. Chen) Mich.Möller &amp; A.Weber (<tp:taxon-name><tp:taxon-name-part taxon-name-part-type="family">Gesneriaceae</tp:taxon-name-part></tp:taxon-name>), <italic><tp:taxon-name><tp:taxon-name-part taxon-name-part-type="genus" reg="Anna">Anna</tp:taxon-name-part> <tp:taxon-name-part taxon-name-part-type="species" reg="mollifolia">mollifolia</tp:taxon-name-part></tp:taxon-name></italic> (W. T. Wang) W. T. Wang &amp; K. Y. Pan (<tp:taxon-name><tp:taxon-name-part taxon-name-part-type="family">Gesneriaceae</tp:taxon-name-part></tp:taxon-name>), <italic><tp:taxon-name><tp:taxon-name-part taxon-name-part-type="genus" reg="Impatiens">Impatiens</tp:taxon-name-part> <tp:taxon-name-part taxon-name-part-type="species" reg="wenshanensis">wenshanensis</tp:taxon-name-part></tp:taxon-name></italic> S. H. Huang (<tp:taxon-name><tp:taxon-name-part taxon-name-part-type="family">Balsaminaceae</tp:taxon-name-part></tp:taxon-name>), and <italic><tp:taxon-name><tp:taxon-name-part taxon-name-part-type="genus" reg="Clarkella">Clarkella</tp:taxon-name-part> <tp:taxon-name-part taxon-name-part-type="species" reg="nana">nana</tp:taxon-name-part></tp:taxon-name></italic> (Edgew.) Hook. f. (<tp:taxon-name><tp:taxon-name-part taxon-name-part-type="family">Rubiaceae</tp:taxon-name-part></tp:taxon-name>).</p><fig id="F4" position="float" orientation="portrait"><object-id xmlns:xlink="http://www.w3.org/1999/xlink" content-type="doi" xlink:type="simple">10.3897/phytokeys.265.164730.figure4</object-id><object-id xmlns:xlink="http://www.w3.org/1999/xlink" content-type="arpha" xlink:type="simple">3906D21E-5682-5A08-9DBA-68C30A001A2C</object-id><label>Figure 4.</label><caption><p>Locations of two populations of <italic><tp:taxon-name><tp:taxon-name-part taxon-name-part-type="genus" reg="Petrocosmea">Petrocosmea</tp:taxon-name-part> <tp:taxon-name-part taxon-name-part-type="species" reg="miechangensis">miechangensis</tp:taxon-name-part></tp:taxon-name></italic> sp. nov. in Miechang Town, Maguan County, Yunnan Province, China (indicated by blue circles).</p></caption><graphic xmlns:xlink="http://www.w3.org/1999/xlink" xlink:href="phytokeys-265-013_article-164730__-g004.jpg" position="float" orientation="portrait" xlink:type="simple" id="oo_1437853.jpg"><uri content-type="original_file" xlink:type="simple">https://binary.pensoft.net/fig/1437853</uri></graphic></fig></tp:treatment-sec><tp:treatment-sec sec-type="conservation status" id="SECID0EHGAE"><title>Conservation status.</title><p>Two populations, totaling approximately 150 mature individuals, were discovered in Miechang Town, Maguan County, China. The straight-line distance between the populations is approximately 2 kilometers. Road construction could pose a potential threat to their survival. It is highly probable that additional populations exist in this region. Until further investigation is carried out, the species should be classified as “Data Deficient” (DD) following IUCN standards (<xref ref-type="bibr" rid="B10">IUCN 2024</xref>).</p></tp:treatment-sec><tp:treatment-sec sec-type="Taxonomic notes" id="SECID0ERGAE"><title>Taxonomic notes.</title><p><italic><tp:taxon-name><tp:taxon-name-part taxon-name-part-type="genus" reg="Petrocosmea">Petrocosmea</tp:taxon-name-part> <tp:taxon-name-part taxon-name-part-type="species" reg="miechangensis">miechangensis</tp:taxon-name-part></tp:taxon-name></italic> bears resemblance to 23 species and one variety of <italic><tp:taxon-name><tp:taxon-name-part taxon-name-part-type="genus" reg="Petrocosmea">Petrocosmea</tp:taxon-name-part></tp:taxon-name></italic>, sharing the following characteristics: the corolla tube is shorter than the limb, the adaxial corolla lip is significantly shorter than the abaxial corolla lip, and the adaxial corolla lip apex is emarginate. An identification key for <italic><tp:taxon-name><tp:taxon-name-part taxon-name-part-type="genus" reg="Petrocosmea">P.</tp:taxon-name-part> <tp:taxon-name-part taxon-name-part-type="species" reg="miechangensis">miechangensis</tp:taxon-name-part></tp:taxon-name></italic> and its related species is presented.</p><sec sec-type="﻿Key to Petrocosmea miechangensis and its related species" id="SECID0EUHAE"><title>﻿Key to <italic><tp:taxon-name><tp:taxon-name-part taxon-name-part-type="genus" reg="Petrocosmea">Petrocosmea</tp:taxon-name-part> <tp:taxon-name-part taxon-name-part-type="species" reg="miechangensis">miechangensis</tp:taxon-name-part></tp:taxon-name></italic> and its related species</title><table-wrap content-type="key" position="anchor" orientation="portrait"><table id="TID0EXHAC" rules="all"><tbody><tr><td rowspan="1" colspan="1">1</td><td rowspan="1" colspan="1">Leaf blades base cuneate, broadly cuneate, rounded, or peltate</td><td rowspan="1" colspan="1">
                      <bold>2</bold>
                    </td></tr><tr><td rowspan="1" colspan="1">–</td><td rowspan="1" colspan="1">Leaf blades base cordate</td><td rowspan="1" colspan="1">
                      <bold>14</bold>
                    </td></tr><tr><td rowspan="1" colspan="1">2</td><td rowspan="1" colspan="1">Filaments straight</td><td rowspan="1" colspan="1">
                      <bold>3</bold>
                    </td></tr><tr><td rowspan="1" colspan="1">–</td><td rowspan="1" colspan="1">Filaments curved near middle</td><td rowspan="1" colspan="1">
                      <bold>5</bold>
                    </td></tr><tr><td rowspan="1" colspan="1">3</td><td rowspan="1" colspan="1">Filaments glabrous</td><td rowspan="1" colspan="1">
                      <bold>
                        <italic>
                          <tp:taxon-name><tp:taxon-name-part taxon-name-part-type="genus" reg="Petrocosmea">P.</tp:taxon-name-part> <tp:taxon-name-part taxon-name-part-type="species" reg="wangii">wangii</tp:taxon-name-part></tp:taxon-name>
                        </italic>
                      </bold>
                    </td></tr><tr><td rowspan="1" colspan="1">–</td><td rowspan="1" colspan="1">Filaments densely glandular puberulent</td><td rowspan="1" colspan="1">
                      <bold>4</bold>
                    </td></tr><tr><td rowspan="1" colspan="1">4</td><td rowspan="1" colspan="1">Leaf blade adaxially densely ascending pilose</td><td rowspan="1" colspan="1">
                      <bold>
                        <italic>
                          <tp:taxon-name><tp:taxon-name-part taxon-name-part-type="genus" reg="Petrocosmea">P.</tp:taxon-name-part> <tp:taxon-name-part taxon-name-part-type="species" reg="chiwui">chiwui</tp:taxon-name-part></tp:taxon-name>
                        </italic>
                      </bold>
                    </td></tr><tr><td rowspan="1" colspan="1">–</td><td rowspan="1" colspan="1">Leaf blade adaxially glabrous</td><td rowspan="1" colspan="1">
                      <bold>
                        <italic>
                          <tp:taxon-name><tp:taxon-name-part taxon-name-part-type="genus" reg="Petrocosmea">P.</tp:taxon-name-part> <tp:taxon-name-part taxon-name-part-type="species" reg="rotundifolia">rotundifolia</tp:taxon-name-part></tp:taxon-name>
                        </italic>
                      </bold>
                    </td></tr><tr><td rowspan="1" colspan="1">5</td><td rowspan="1" colspan="1">Leaf blades base peltate</td><td rowspan="1" colspan="1">
                      <bold>
                        <italic>
                          <tp:taxon-name><tp:taxon-name-part taxon-name-part-type="genus" reg="Petrocosmea">P.</tp:taxon-name-part> <tp:taxon-name-part taxon-name-part-type="species" reg="huanjiangensis">huanjiangensis</tp:taxon-name-part></tp:taxon-name>
                        </italic>
                      </bold>
                    </td></tr><tr><td rowspan="1" colspan="1">–</td><td rowspan="1" colspan="1">Leaf blades base not peltate</td><td rowspan="1" colspan="1">
                      <bold>6</bold>
                    </td></tr><tr><td rowspan="1" colspan="1">6</td><td rowspan="1" colspan="1">Corolla light green or white</td><td rowspan="1" colspan="1">
                      <bold>7</bold>
                    </td></tr><tr><td rowspan="1" colspan="1">–</td><td rowspan="1" colspan="1">Corolla blue or purple</td><td rowspan="1" colspan="1">
                      <bold>8</bold>
                    </td></tr><tr><td rowspan="1" colspan="1">7</td><td rowspan="1" colspan="1">Filaments densely puberulent</td><td rowspan="1" colspan="1">
                      <bold>
                        <italic>
                          <tp:taxon-name><tp:taxon-name-part taxon-name-part-type="genus" reg="Petrocosmea">P.</tp:taxon-name-part> <tp:taxon-name-part taxon-name-part-type="species" reg="cryptica">cryptica</tp:taxon-name-part></tp:taxon-name>
                        </italic>
                      </bold>
                    </td></tr><tr><td rowspan="1" colspan="1">–</td><td rowspan="1" colspan="1">Filaments glandular pilose</td><td rowspan="1" colspan="1">
                      <bold>
                        <italic>
                          <tp:taxon-name><tp:taxon-name-part taxon-name-part-type="genus" reg="Petrocosmea">P.</tp:taxon-name-part> <tp:taxon-name-part taxon-name-part-type="species" reg="viridis">viridis</tp:taxon-name-part></tp:taxon-name>
                        </italic>
                      </bold>
                    </td></tr><tr><td rowspan="1" colspan="1">8</td><td rowspan="1" colspan="1">Abaxial leaf blades surfaces densely appressed hairs</td><td rowspan="1" colspan="1">
                      <bold>9</bold>
                    </td></tr><tr><td rowspan="1" colspan="1">–</td><td rowspan="1" colspan="1">Abaxial leaf blades surfaces densely erect or ascending hairs</td><td rowspan="1" colspan="1">
                      <bold>10</bold>
                    </td></tr><tr><td rowspan="1" colspan="1">9</td><td rowspan="1" colspan="1">Filaments densely puberulent, with a bend of roughly 30 degrees</td><td rowspan="1" colspan="1">
                      <bold>
                        <italic>
                          <tp:taxon-name><tp:taxon-name-part taxon-name-part-type="genus" reg="Petrocosmea">P.</tp:taxon-name-part> <tp:taxon-name-part taxon-name-part-type="species" reg="sericea">sericea</tp:taxon-name-part></tp:taxon-name>
                        </italic>
                      </bold>
                    </td></tr><tr><td rowspan="1" colspan="1">–</td><td rowspan="1" colspan="1">Filaments glandular puberulent and densely glandular pubescent, with a bend of roughly 90 degrees</td><td rowspan="1" colspan="1">
                      <bold>
                        <italic>
                          <tp:taxon-name><tp:taxon-name-part taxon-name-part-type="genus" reg="Petrocosmea">P.</tp:taxon-name-part> <tp:taxon-name-part taxon-name-part-type="species" reg="miechangensis">miechangensis</tp:taxon-name-part></tp:taxon-name>
                        </italic>
                      </bold>
                    </td></tr><tr><td rowspan="1" colspan="1">10</td><td rowspan="1" colspan="1">Leaf blades narrowly oblanceolate</td><td rowspan="1" colspan="1">
                      <bold>
                        <italic>
                          <tp:taxon-name><tp:taxon-name-part taxon-name-part-type="genus" reg="Petrocosmea">P.</tp:taxon-name-part> <tp:taxon-name-part taxon-name-part-type="species" reg="xingyiensis">xingyiensis</tp:taxon-name-part></tp:taxon-name>
                        </italic>
                      </bold>
                    </td></tr><tr><td rowspan="1" colspan="1">–</td><td rowspan="1" colspan="1">Leaf blades ovate, obovate or elliptic</td><td rowspan="1" colspan="1">
                      <bold>11</bold>
                    </td></tr><tr><td rowspan="1" colspan="1">11</td><td rowspan="1" colspan="1">Filaments villous</td><td rowspan="1" colspan="1">
                      <bold>
                        <tp:taxon-name><tp:taxon-name-part taxon-name-part-type="genus" reg="Petrocosmea">P.</tp:taxon-name-part> <tp:taxon-name-part taxon-name-part-type="species" reg="shilinensis">shilinensis</tp:taxon-name-part> <tp:taxon-name-part taxon-name-part-type="infraspecific-rank">var.</tp:taxon-name-part> <tp:taxon-name-part taxon-name-part-type="variety" reg="changhuensis">changhuensis</tp:taxon-name-part></tp:taxon-name>
                      </bold>
                    </td></tr><tr><td rowspan="1" colspan="1">–</td><td rowspan="1" colspan="1">Filaments glandular pubescent or glandular puberulent</td><td rowspan="1" colspan="1">
                      <bold>12</bold>
                    </td></tr><tr><td rowspan="1" colspan="1">12</td><td rowspan="1" colspan="1">Lateral lobes of abaxial corolla lip narrowly triangular</td><td rowspan="1" colspan="1">
                      <bold>
                        <italic>
                          <tp:taxon-name><tp:taxon-name-part taxon-name-part-type="genus" reg="Petrocosmea">P.</tp:taxon-name-part> <tp:taxon-name-part taxon-name-part-type="species" reg="getuheensis">getuheensis</tp:taxon-name-part></tp:taxon-name>
                        </italic>
                      </bold>
                    </td></tr><tr><td rowspan="1" colspan="1">–</td><td rowspan="1" colspan="1">Lateral lobes of abaxial corolla lip ovate or broadly ovate</td><td rowspan="1" colspan="1">
                      <bold>13</bold>
                    </td></tr><tr><td rowspan="1" colspan="1">13</td><td rowspan="1" colspan="1">Filaments densely glandular pubescent</td><td rowspan="1" colspan="1">
                      <bold>
                        <italic>
                          <tp:taxon-name><tp:taxon-name-part taxon-name-part-type="genus" reg="Petrocosmea">P.</tp:taxon-name-part> <tp:taxon-name-part taxon-name-part-type="species" reg="minor">minor</tp:taxon-name-part></tp:taxon-name>
                        </italic>
                      </bold>
                    </td></tr><tr><td rowspan="1" colspan="1">–</td><td rowspan="1" colspan="1">Filaments densely glandular puberulent</td><td rowspan="1" colspan="1">
                      <bold>
                        <italic>
                          <tp:taxon-name><tp:taxon-name-part taxon-name-part-type="genus" reg="Petrocosmea">P.</tp:taxon-name-part> <tp:taxon-name-part taxon-name-part-type="species" reg="purpureoglandulosa">purpureoglandulosa</tp:taxon-name-part></tp:taxon-name>
                        </italic>
                      </bold>
                    </td></tr><tr><td rowspan="1" colspan="1">14</td><td rowspan="1" colspan="1">Filaments glabrous, sparsely pilose, or densely pilose</td><td rowspan="1" colspan="1">
                      <bold>15</bold>
                    </td></tr><tr><td rowspan="1" colspan="1">–</td><td rowspan="1" colspan="1">Filaments densely glandular hairs</td><td rowspan="1" colspan="1">
                      <bold>18</bold>
                    </td></tr><tr><td rowspan="1" colspan="1">15</td><td rowspan="1" colspan="1">Anthers lanceolate</td><td rowspan="1" colspan="1">
                      <bold>
                        <tp:taxon-name><tp:taxon-name-part taxon-name-part-type="genus" reg="Petrocosmea">P.</tp:taxon-name-part> <tp:taxon-name-part taxon-name-part-type="species" reg="shilinensis">shilinensis</tp:taxon-name-part> <tp:taxon-name-part taxon-name-part-type="infraspecific-rank">var.</tp:taxon-name-part> <tp:taxon-name-part taxon-name-part-type="variety" reg="shilinensis">shilinensis</tp:taxon-name-part></tp:taxon-name>
                      </bold>
                    </td></tr><tr><td rowspan="1" colspan="1">–</td><td rowspan="1" colspan="1">Anthers ovate</td><td rowspan="1" colspan="1">
                      <bold>16</bold>
                    </td></tr><tr><td rowspan="1" colspan="1">16</td><td rowspan="1" colspan="1">Leaf blades 50–150 mm long</td><td rowspan="1" colspan="1">
                      <bold>
                        <italic>
                          <tp:taxon-name><tp:taxon-name-part taxon-name-part-type="genus" reg="Petrocosmea">P.</tp:taxon-name-part> <tp:taxon-name-part taxon-name-part-type="species" reg="funingensis">funingensis</tp:taxon-name-part></tp:taxon-name>
                        </italic>
                      </bold>
                    </td></tr><tr><td rowspan="1" colspan="1">–</td><td rowspan="1" colspan="1">Leaf blades 10–25 mm long</td><td rowspan="1" colspan="1">
                      <bold>17</bold>
                    </td></tr><tr><td rowspan="1" colspan="1">17</td><td rowspan="1" colspan="1">Filaments glabrous or sparsely pubescent</td><td rowspan="1" colspan="1">
                      <bold>
                        <italic>
                          <tp:taxon-name><tp:taxon-name-part taxon-name-part-type="genus" reg="Petrocosmea">P.</tp:taxon-name-part> <tp:taxon-name-part taxon-name-part-type="species" reg="leiandra">leiandra</tp:taxon-name-part></tp:taxon-name>
                        </italic>
                      </bold>
                    </td></tr><tr><td rowspan="1" colspan="1">–</td><td rowspan="1" colspan="1">Filaments densely pubescent</td><td rowspan="1" colspan="1">
                      <bold>
                        <italic>
                          <tp:taxon-name><tp:taxon-name-part taxon-name-part-type="genus" reg="Petrocosmea">P.</tp:taxon-name-part> <tp:taxon-name-part taxon-name-part-type="species" reg="qiruniae">qiruniae</tp:taxon-name-part></tp:taxon-name>
                        </italic>
                      </bold>
                    </td></tr><tr><td rowspan="1" colspan="1">18</td><td rowspan="1" colspan="1">Leaf blades margins deeply lobed</td><td rowspan="1" colspan="1">
                      <bold>
                        <italic>
                          <tp:taxon-name><tp:taxon-name-part taxon-name-part-type="genus" reg="Petrocosmea">P.</tp:taxon-name-part> <tp:taxon-name-part taxon-name-part-type="species" reg="weiyigangii">weiyigangii</tp:taxon-name-part></tp:taxon-name>
                        </italic>
                      </bold>
                    </td></tr><tr><td rowspan="1" colspan="1">–</td><td rowspan="1" colspan="1">Leaf blades margins not deeply lobed</td><td rowspan="1" colspan="1">
                      <bold>19</bold>
                    </td></tr><tr><td rowspan="1" colspan="1">19</td><td rowspan="1" colspan="1">Style curved above base</td><td rowspan="1" colspan="1">
                      <bold>20</bold>
                    </td></tr><tr><td rowspan="1" colspan="1">–</td><td rowspan="1" colspan="1">Style straight</td><td rowspan="1" colspan="1">
                      <bold>21</bold>
                    </td></tr><tr><td rowspan="1" colspan="1">20</td><td rowspan="1" colspan="1">Corolla tube 4.6–5.4 mm long, apex of abaxial corolla lip lobes reflexed</td><td rowspan="1" colspan="1">
                      <bold>
                        <italic>
                          <tp:taxon-name><tp:taxon-name-part taxon-name-part-type="genus" reg="Petrocosmea">P.</tp:taxon-name-part> <tp:taxon-name-part taxon-name-part-type="species" reg="duyunensis">duyunensis</tp:taxon-name-part></tp:taxon-name>
                        </italic>
                      </bold>
                    </td></tr><tr><td rowspan="1" colspan="1">–</td><td rowspan="1" colspan="1">Corolla tube 6–7 mm long, apex of abaxial corolla lip lobes not reflexed</td><td rowspan="1" colspan="1">
                      <bold>
                        <italic>
                          <tp:taxon-name><tp:taxon-name-part taxon-name-part-type="genus" reg="Petrocosmea">P.</tp:taxon-name-part> <tp:taxon-name-part taxon-name-part-type="species" reg="longituba">longituba</tp:taxon-name-part></tp:taxon-name>
                        </italic>
                      </bold>
                    </td></tr><tr><td rowspan="1" colspan="1">21</td><td rowspan="1" colspan="1">Corolla glandular puberulent outside</td><td rowspan="1" colspan="1">
                      <bold>
                        <italic>
                          <tp:taxon-name><tp:taxon-name-part taxon-name-part-type="genus" reg="Petrocosmea">P.</tp:taxon-name-part> <tp:taxon-name-part taxon-name-part-type="species" reg="adenophora">adenophora</tp:taxon-name-part></tp:taxon-name>
                        </italic>
                      </bold>
                    </td></tr><tr><td rowspan="1" colspan="1">–</td><td rowspan="1" colspan="1">Corolla puberulent outside</td><td rowspan="1" colspan="1">
                      <bold>22</bold>
                    </td></tr><tr><td rowspan="1" colspan="1">22</td><td rowspan="1" colspan="1">Lateral lobes of abaxial corolla lip obovate or ovate</td><td rowspan="1" colspan="1">
                      <bold>
                        <italic>
                          <tp:taxon-name><tp:taxon-name-part taxon-name-part-type="genus" reg="Petrocosmea">P.</tp:taxon-name-part> <tp:taxon-name-part taxon-name-part-type="species" reg="dejiangensis">dejiangensis</tp:taxon-name-part></tp:taxon-name>
                        </italic>
                      </bold>
                    </td></tr><tr><td rowspan="1" colspan="1">–</td><td rowspan="1" colspan="1">Lateral lobes of abaxial corolla lip broadly ovate</td><td rowspan="1" colspan="1">
                      <bold>23</bold>
                    </td></tr><tr><td rowspan="1" colspan="1">23</td><td rowspan="1" colspan="1">Lateral veins adaxially conspicuous</td><td rowspan="1" colspan="1">
                      <bold>
                        <italic>
                          <tp:taxon-name><tp:taxon-name-part taxon-name-part-type="genus" reg="Petrocosmea">P.</tp:taxon-name-part> <tp:taxon-name-part taxon-name-part-type="species" reg="iodioides">iodioides</tp:taxon-name-part></tp:taxon-name>
                        </italic>
                      </bold>
                    </td></tr><tr><td rowspan="1" colspan="1">–</td><td rowspan="1" colspan="1">Lateral veins adaxially inconspicuous</td><td rowspan="1" colspan="1">
                      <bold>24</bold>
                    </td></tr><tr><td rowspan="1" colspan="1">24</td><td rowspan="1" colspan="1">Petioles densely erect pubescent</td><td rowspan="1" colspan="1">
                      <bold>
                        <italic>
                          <tp:taxon-name><tp:taxon-name-part taxon-name-part-type="genus" reg="Petrocosmea">P.</tp:taxon-name-part> <tp:taxon-name-part taxon-name-part-type="species" reg="qionglaiensis">qionglaiensis</tp:taxon-name-part></tp:taxon-name>
                        </italic>
                      </bold>
                    </td></tr><tr><td rowspan="1" colspan="1">–</td><td rowspan="1" colspan="1">Petioles densely descending pubescent and sparsely spreading villous</td><td rowspan="1" colspan="1">
                      <bold>
                        <italic>
                          <tp:taxon-name><tp:taxon-name-part taxon-name-part-type="genus" reg="Petrocosmea">P.</tp:taxon-name-part> <tp:taxon-name-part taxon-name-part-type="species" reg="martinii">martinii</tp:taxon-name-part></tp:taxon-name>
                        </italic>
                      </bold>
                    </td></tr></tbody></table></table-wrap></sec></tp:treatment-sec><ref-list><ref id="B10"><mixed-citation xmlns:xlink="http://www.w3.org/1999/xlink" xlink:type="simple">IUCN (<year>2024</year>) Guidelines for using the IUCN Red List categories and criteria. Version 16. Prepared by the Standards and Petitions Committee. <ext-link xlink:href="https://www.iucnredlist.org/resources/redlistguidelines" ext-link-type="uri" xlink:type="simple">https://www.iucnredlist.org/resources/redlistguidelines</ext-link> [Accessed 10 June 2025]</mixed-citation></ref></ref-list></tp:taxon-treatment>
